# Supplementary material for: Cost-Effectiveness of Influenza Vaccination Strategies in Adults: Older Adults Aged ≥65 Years, Adults Aged 50–64 Years, and At-Risk Adults Aged 19–64 Years
Source: Vaccines (Basel). 2022 Mar 14;10(3):445. doi: 10.3390/vaccines10030445 (PMC8955502; doi:10.3390/vaccines10030445)
Supplement: Supplementary file 1 [file vaccines-10-00445-s001.zip]

Archive with 1 entries (1 files):
- vaccines-1563556-SM.pdf
